# Supplementary material for: Comparative Study of Antimicrobial Activity of Silver, Gold, and Silver/Gold Bimetallic Nanoparticles Synthesized by Green Approach
Source: Molecules. 2022 Nov 15;27(22):7895. doi: 10.3390/molecules27227895 (PMC9694914; doi:10.3390/molecules27227895)
Supplement: Supplementary file 1 [file molecules-27-07895-s001.zip]

Archive with 1 entries (1 files):
- molecules-2015213-supplementary.pdf
